# Supplementary material for: Considerations for Quality Control Monitoring of Machine Learning Models in Clinical Practice
Source: JMIR Med Inform. 2024 Jun 28;12:e50437. doi: 10.2196/50437 (PMC11245651; doi:10.2196/50437)
Supplement: Multimedia Appendix 1 [file medinform_v12i1e50437_app1.zip]

Archive with 9 entries (8 files):
- control_tower_monitoring_app-main/
- control_tower_monitoring_app-main/LICENSE
- control_tower_monitoring_app-main/README.md
- control_tower_monitoring_app-main/app.R
- control_tower_monitoring_app-main/build_plots.R
- control_tower_monitoring_app-main/create_demo_features.R
- control_tower_monitoring_app-main/demo_feature_info.rds
- control_tower_monitoring_app-main/raw_demo_data_logged.rds
- control_tower_monitoring_app-main/raw_demo_data_training.rds
